# Supplementary material for: Production-induced seismicity indicates a low risk of strong earthquakes in the Groningen gas field
Source: Nat Commun. 2024 Jan 6;15:329. doi: 10.1038/s41467-023-44485-4 (PMC10771524; doi:10.1038/s41467-023-44485-4)
Supplement: Supplementary file 3 — Supplementary Code [file 41467_2023_44485_MOESM3_ESM.zip]

Archive with 3 entries (2 files):
- PDF_prints_scripts/
- PDF_prints_scripts/Groningen_final_script_functions_publishing.pdf
- PDF_prints_scripts/Groningen_final_script_publishing.pdf
